# Supplementary material for: Shp-2 is critical for ERK and metabolic engagement downstream of IL-15 receptor in NK cells
Source: Nat Commun. 2019 Mar 29;10:1444. doi: 10.1038/s41467-019-09431-3 (PMC6441079; doi:10.1038/s41467-019-09431-3)
Supplement: Supplementary file 3 — Source Data [file 41467_2019_9431_MOESM3_ESM.xlsx]

## Sheet: Fig1.a
Figure 1a
% NK cells	Ncr1Ki Ptpn11wt/wt	Ncr1Ki Ptpn11fl/fl		n NK cells x106	Ncr1Ki Ptpn11wt/wt	Ncr1Ki Ptpn11fl/fl
	4.63	6.62			0.868198	2.27736
	3.92	2.8			0.5682	0.894033
	3.64	7.1			1.25737	3.59073
	4.99	4.94			1.41449	1.81357
	4.55	4.53			2.05454	0.977495
	4.43	6.55			1.16399	2.13227
	2.83	4.08			1.34371	1.45625
	3.31	4.1			1.40133	2.43745
	3.3				1.361
	3.83				1.13649
	2.88				1.69999
	2				0.899006
	2.54				1.10187

## Sheet: Fig.1b
Figure 1b
% NK cells	Ncr1Tg Ptpn11wt/fl	Ncr1Tg Ptpn11fl/fl		n NK cells x106	Ncr1Tg Ptpn11wt/fl	Ncr1Tg Ptpn11fl/fl
	2.85	4.16			1.3965	1.7472
	2.39	4.02			0.9082	1.9296
	3.12	3.3			1.872	1.452
	3.69	3.6			2.6568	2.412
	3.37	3.55			2.2916	2.414
	2.26	2.55			1.3334	1.785
	3.06	2.18			1.6218	1.0028
	2.14	2.18			1.1984	1.199
	1.82	2.67			0.9646	1.2816
	2.03	3.55			0.7714	2.0945
	2.42	3.16			1.0648	1.264
	2.12	2.26			1.2084	0.9492
	1.48	2.7			0.6216	1.593
	1.87	3.73			0.8976	1.865
	1.99	2.33			1.1741	0.932
	1.65	2.96			0.924	1.3024
	3.8	3.22			1.216	1.5134
	3.67	2.57			1.3946	1.5934
	2.8	1.34			1.008	0.7102
	2.4	2.88			1.1712	1.8432
	2.35	2.91			0.8836	1.3968
	1.34	2.58			0.49312	1.4448
	2.57	1.61			0.7722	1.2236
	2.77	2.68			1.5486	1.2864
	2.49	2.74			1.14	1.27136
	1.86	2.61			1.285	2.573
	1.9	3.4			1.4404	1.7088
	1.43	3.82			1.1703	1.4899
	2.67	3.34			0.5394	1.4681
		3.36				2.242
		3.37				2.004
		4.15				2.0832
		3.56				1.9883
		3.17				1.3572
		2.77				1.6168

## Sheet: Fig.1c
Figure 1c
% NK cells	Ncr1Ki Ptpn11wt/wt
CD27 SP	43.4	37.7	49.6	44.4	46.4	43.9
DP	41	39.7	36.3	35.6	31.7	35.1
CD11b SP	14.5	20.8	12.5	18.4	20.4	19.6
	Ncr1Ki Ptpn11fl/fl
CD27 SP	36	34	38	33.5
DP	29.9	23.3	19.2	21.7
CD11b SP	30	37	36.6	38.8
n NK cells x106	Ncr1Ki Ptpn11wt/wt
CD27 SP	0.100262	0.0792101	0.10012	0.048302	0.053219	0.0757904
DP	0.094717	0.0834122	0.0732734	0.0387287	0.0363587	0.0605978
CD11b SP	0.0334975	0.0437021	0.0252319	0.0200171	0.023398	0.0338381
	Ncr1Ki Ptpn11fl/fl
CD27 SP	0.0365178	0.0769896	0.055224	0.0613022
DP	0.0303301	0.0527606	0.0279026	0.0397092
CD11b SP	0.0304315	0.0837828	0.0531894	0.0710008

## Sheet: Fig.1d
Figure 1d
% NK cells	Ncr1Ki Ptpn11wt/wt
CD27 SP	7.1	5.37	10.7	8.91	8.05	8.88	5.71	4.53	6.71	5.45
DP	32	31.6	33.5	28.5	27.2	30.7	20.7	16.5	35.6	28.6
CD11b SP	60.1	61.7	54.7	60.7	63.4	59.2	72.2	77.9	54.7	64.9
	Ncr1Ki Ptpn11fl/fl
CD27 SP	6.04	3.31	4.21	4.29	1.89	5.52	2.38
DP	17.1	14.3	14	12	14.4	17.6	15.6
CD11b SP	74.6	80.6	79.8	79.3	82.6	73.7	80.5
n NK cells x106	Ncr1Ki Ptpn11wt/wt
CD27 SP	0.0642833	0.0694219	0.0734158	0.075975	0.070452	0.0742927	0.0648937	0.0770096	0.0603233	0.0600519
DP	0.289728	0.408516	0.229853	0.243018	0.238049	0.256845	0.235254	0.280499	0.320046	0.315135
CD11b SP	0.544145	0.797641	0.375312	0.517585	0.554864	0.495285	0.820548	1.32429	0.491756	0.715113
	Ncr1Ki Ptpn11fl/fl
CD27 SP	0.0349264	0.0780257	0.0480963	0.0278501	0.0403	0.0803852	0.0580113
DP	0.0988809	0.33709	0.15994	0.0779023	0.307048	0.256301	0.380242
CD11b SP	0.431375	1.89996	0.91166	0.514804	1.76126	1.07326	1.96215

## Sheet: Fig.1e
Figure 1e
% NK cells	Ncr1Tg Ptpn11wt/fl
CD27 SP	13	14	9.71	13	14.7	7.14	8.36	17.8	12.4	9.28	17.4	17.2	20.1	15.8	6.5	10.5	8.01	8.69	6.65	10.2	19.7	14.6	14.5	12	14.1	19.4	14.3	10.9	17.3
DP	37.3	35.9	42.7	42.3	48.2	52	68.1	61.8	40.7	37.3	46.1	51.3	33.3	28.9	41.9	58.5	34.1	29.5	26.2	36.8	53.4	45.5	54.3	29.9	42.2	47.6	44.5	42.7	43.9
CD11b SP	49.2	49.5	46.6	43	36.2	40.7	23.4	20.2	46	52.5	32	27.3	42.8	51.6	38.4	30.4	55.2	59.6	64.5	51.4	23.8	36.4	28.7	55.4	41.6	31.3	39.2	44.8	35.7
	Ncr1Tg Ptpn11fl/fl
CD27 SP	6.01	11.1	12.4	7.83	13	7.29	11.8	7.98	4.69	6.6	8.05	9.29	4.61	9.29	5.03	4.89	3.89	6.84	5.62	7.23	9.04	8.61	9.41	11.3	10.1	10.4	8.03	7.4	7.82	13.9	14.1	13.5	5.68	8.26	8.68
DP	23	32.3	38.9	35	38.1	21.1	57.1	60.6	31.6	40.3	40.5	46.2	20.4	29.8	24.7	21.5	44.5	41.1	17.1	19.9	26.3	35.1	38.3	44.5	48.5	49.6	32.1	36.4	20.6	30.4	31.1	27.4	27.3	31.1	31.1
CD11b SP	69.9	54.9	47	55.7	47.3	70	30.9	31.3	63	52.1	50.3	43.8	74.1	60.4	69.3	72.8	51.1	51.8	74.9	71.7	63.6	55.1	51.5	43	40.9	39.7	59	55.2	71	54	53.2	57.9	64.5	57.5	57.3
n NK cells x106	Ncr1Tg Ptpn11wt/fl
CD27 SP	0.181545	0.127148	0.181771	0.345384	0.336865	0.095205	0.135582	0.213315	0.11961	0.071586	0.185275	0.207845	0.124942	0.141821	0.076317	0.09702	0.097402	0.121191	0.067032	0.119462	0.174069	0.071996	0.111969	0.185832	0.16074	0.24929	0.205977	0.127563	0.093316
DP	0.520895	0.326044	0.799344	1.12383	1.10455	0.693368	1.10445	0.740611	0.392592	0.287732	0.490873	0.619909	0.206993	0.259406	0.491948	0.54054	0.414656	0.411407	0.264096	0.431002	0.471842	0.22437	0.419305	0.463031	0.48108	0.61166	0.640978	0.499718	0.236797
CD11b SP	0.687078	0.449559	0.872352	1.14242	0.829559	0.542694	0.379501	0.242077	0.443716	0.404985	0.340736	0.329893	0.266045	0.463162	0.450854	0.280896	0.671232	0.831182	0.65016	0.601997	0.210297	0.179496	0.221621	0.857924	0.47424	0.402205	0.564637	0.524294	0.192566
	Ncr1Tg Ptpn11fl/fl
CD27 SP	0.105007	0.214186	0.180048	0.18886	0.31382	0.130127	0.11833	0.09568	0.060107	0.138237	0.101752	0.088181	0.073437	0.173259	0.04688	0.063687	0.058871	0.108989	0.039913	0.133263	0.126271	0.124397	0.115141	0.145363	0.128407	0.267592	0.137217	0.110253	0.114805	0.311638	0.282564	0.281232	0.112935	0.112105	0.140338
DP	0.401856	0.623261	0.564828	0.8442	0.919734	0.376635	0.572599	0.726594	0.404986	0.844084	0.51192	0.43853	0.324972	0.55577	0.230204	0.280016	0.673463	0.654887	0.121444	0.366797	0.367358	0.507125	0.468639	0.572448	0.61661	1.27621	0.548525	0.542324	0.302429	0.681568	0.623244	0.570797	0.542806	0.422089	0.502825
CD11b SP	1.22129	1.05935	0.68244	1.34348	1.14182	1.2495	0.309865	0.375287	0.807408	1.09123	0.635792	0.41575	1.18041	1.12646	0.645876	0.948147	0.773347	0.825381	0.53194	1.32157	0.888365	0.796085	0.630154	0.553152	0.519986	1.02148	1.00819	0.822425	1.04235	1.21068	1.06613	1.20617	1.28245	0.78039	0.926426

## Sheet: Fig.1f
Figure 1f
% NK cells	Ncr1Tg Ptpn11wt/fl
CD27 SP	7.19	7.55	12.3	9.34	9.65	5.88	15.8	11.6	6.15	5.71	5.09	6.59	8.04	6.73	4.65	7.84
DP	46	51	45.3	44.4	33.9	26.9	37.5	46.8	41.5	47.2	33.1	37.2	47	46.4	37.2	44.8
CD11b SP	46.3	40.8	41.4	45	56.1	66.9	45.8	41.2	52	46.8	60.4	55.1	44.3	45.9	57.2	46.9
	Ncr1Tg Ptpn11fl/fl
CD27 SP	3.56	4.51	4.04	3.09	1.75	1.9	2.36	2.15	7.32	8.63	3.86	6.39	2.34	3.8	6.36	4.08	4.93	2.93	3.68	3.96
DP	41.4	48.7	36.1	36.7	17	26.2	23.2	22.5	44.2	34.1	27.8	20.4	35.9	32.1	34.3	27	27.1	21.8	28.4	28.4
CD11b SP	54.5	46	59.2	59.7	80.5	71.6	74.1	75	47.9	56.6	67.5	72.6	61.2	63.4	58.7	68.2	67.5	74.8	66.5	66.4
n NK cells x105	Ncr1Tg Ptpn11wt/fl
CD27 SP	0.065057	0.066217	0.060432	0.073295	0.053005	0.047349	0.133188	0.087557	0.074803	0.070404	0.075674	0.058914	0.107614	0.05702	0.036128	0.079655
DP	0.416219	0.447297	0.222565	0.348425	0.186205	0.216612	0.316111	0.353246	0.504766	0.581976	0.492104	0.332562	0.629086	0.393122	0.289026	0.45517
CD11b SP	0.418934	0.357838	0.203404	0.353133	0.308144	0.538711	0.386076	0.310978	0.632478	0.577044	0.897979	0.492586	0.592947	0.388886	0.444417	0.476506
	Ncr1Tg Ptpn11fl/fl
CD27 SP	0.038019	0.048977	0.048927	0.03034	0.024719	0.020839	0.020861	0.030052	0.088106	0.059816	0.051735	0.10096	0.038804	0.079998	0.124145	0.034467	0.075118	0.02359	0.054977	0.050591
DP	0.442127	0.528867	0.437196	0.36035	0.240123	0.287354	0.205079	0.314498	0.532009	0.236354	0.372598	0.322314	0.59533	0.675769	0.669526	0.228091	0.412923	0.175518	0.424279	0.362821
CD11b SP	0.582027	0.499546	0.716953	0.586182	1.13705	0.785287	0.655014	1.04833	0.576544	0.392306	0.904689	1.14706	1.01488	1.3347	1.14581	0.57614	1.0285	0.602237	0.99347	0.848287

## Sheet: Fig.2a
Figure 2a
% CD94	Ncr1Ki Ptpn11wt/wt	Ncr1Ki Ptpn11fl/fl	B2m		% Ly49I	Ncr1Ki Ptpn11wt/wt	Ncr1Ki Ptpn11fl/fl	B2m		% KLRG1	Ncr1Ki Ptpn11wt/wt	Ncr1Ki Ptpn11fl/fl	B2m
	39.5	31.2	54.3			58.3	49.8	65.1			48.5	64.7	11.1
	45	34.3	52.3			59.6	58.7	63.4			52.3	62.5	12.8
	39.3	41	53			53.4	55	64.3			46.1	61.4	14.2
	47.8	35.2	53.3			57.3	61.2	63			48.4	49.8	11.4
	47.5					55.3					51.1
	43.1					52.8					45.6
% Ly49A	Ncr1Ki Ptpn11wt/wt	Ncr1Ki Ptpn11fl/fl	B2m		% Ly49D	Ncr1Ki Ptpn11wt/wt	Ncr1Ki Ptpn11fl/fl	B2m
	20.5	22	35.7			54.2	46.4	45.4
	15.3	17.1	28.7			49.3	45.1	48.5
	22	15.5	30.8			50.9	45.1	49.3
	20.3	15.8	30.7			46.9	47.5	45.3
	19.4					46.4
	19.2					49.5
% Ly49G2	Ncr1Ki Ptpn11wt/wt	Ncr1Ki Ptpn11fl/fl	B2m		% Ly49H	Ncr1Ki Ptpn11wt/wt	Ncr1Ki Ptpn11fl/fl	B2m
	48.3	44.5	66.8			57.8	51.2	51.9
	47.9	43.1	68.4			57.5	54	54.7
	49.6	45	66.6			51.6	53.2	51.8
	54.1	43.6	65.1			49.7	54.2	49.9
	49.7					49.9
	53.4					52.5

## Sheet: Fig.2b
Figure 2b
MFI granzyme A	Ncr1Ki Ptpn11wt/wt	Ncr1Ki Ptpn11fl/fl
	18157	13881
	12698	13965
	14681	13084
	10221	14378
	13606
	11482
% CD107a Nk cells	Ncr1Ki Ptpn11wt/wt	Ncr1Ki Ptpn11fl/fl
	44.8	36.3
	55.7	41.2
	38.7	36.6
	56.6	47.9
	49.8
	53.5
MFI granzyme B	Ncr1Ki Ptpn11wt/wt	Ncr1Ki Ptpn11fl/fl
	988.4	1042.9
	1021	1132.4
	702.1	1009.2
	811.6	1420
	1051.4
	874.2

## Sheet: Fig.2c
Figure 2c
% killing
	RMA				RMA-S				RMA-H60
Ncr1Ki Ptpn11wt/wt	19.9779	24.884	20.1768		95.0945	76.4918	82.6715		81.2075	61.7059	13.4837
	21.0387	9.56906	33.8343		93.9478	82.5441	76.8741		75.2388	60.2285	19.216
	23.6243	17.2268	27.0055		93.7566	79.5179	77.7728		75.5934	60.9672	16.3498
Ncr1Ki Ptpn11fl/fl	32.1768	59.0939	27.8011		93.1196	84.519	72.6694		81.6212	64.4243	17.975
	25.0166	25.7459	32.3094		92.8647	83.9456	62.1576		81.6212	63.8924	19.3342
	48.8177	30.5856	38.0774		93.3744	78.0845	58.5899		79.1983	64.4834	37.8312

## Sheet: Fig.2d
Figure 2d
% Ly49H+ CD107a+ Nk cells
	Ncr1Tg Ptpn11wt/fl
NS	6.2	6.7	4.47	4.6
RMA	7.6	9.9	10.6	4.7	5.4
RMA-m157	43.9	56.6	52.3	32.7	34.8
	Ncr1Tg Ptpn11fl/fl
NS	6.73	3.8	4.2	4.3
RMA	8.2	5.9	5	4.6	4.1
RMA-m157	35.7	38	42.6	33.2	35

[truncated: 48 more sheets: Fig.3a, Fig.3b, Fig.3c, Fig.3d, Fig.3e, Fig.3f, Fig.4a, Fig.4b, Fig.4c, Fig.4d, Fig.4e, Fig.4f, Fig.5a, Fig.5b, Fig.6b, Fig.6c, Fig.6d, Fig.6e, Fig.7a, Fig.7b …]
